# Supplementary material for: How Precisely Can Easily Accessible Variables Predict Achilles and Patellar Tendon Forces during Running?
Source: Sensors (Basel). 2021 Nov 8;21(21):7418. doi: 10.3390/s21217418 (PMC8587337; doi:10.3390/s21217418)
Supplement: Supplementary file 1 [file sensors-21-07418-s001.zip]

Archive with 1 entries (1 files):
- sensors-1428532-supplementary.pdf
